# Supplementary material for: Predicting Ischemic Stroke Patients to Transfer for Endovascular Thrombectomy Using Machine Learning: A Case Study
Source: Healthcare (Basel). 2025 Jun 16;13(12):1435. doi: 10.3390/healthcare13121435 (PMC12193547; doi:10.3390/healthcare13121435)
Supplement: Supplementary file 1 [file healthcare-13-01435-s001.zip]

Archive with 1 entries (1 files):
- healthcare-3656795-supplementary.pdf
